# Supplementary material for: Miller Fischer syndrome after COVID-19 infection and vaccine: a systematic review
Source: Acta Neurol Belg. 2023 Jul 19;123(5):1693–701. doi: 10.1007/s13760-023-02336-5 (PMC10505097; doi:10.1007/s13760-023-02336-5)
Supplement: Supplementary file 1 — Supplementary file1 (XLSX 10 KB) [file 13760_2023_2336_MOESM1_ESM.xlsx]

## Sheet: Sheet1
References	Clearly described demographics	Clearly described history in a timeline	Clearly described presentation	Clearly described assessments	Clearly described interventions/treatments	Clearly described post-intervention condition	Does it provide take away lessons	Risk of bias
Consuelo Gutiérrez-Ortiz 2020	Y	Y	Y	Y	Y	Y	Y	Low
Manganotti 2020	Y	Y	Y	Υ	Y	Y	Y	Low
Ray 2020	Y	Y	Y	Y	Y	N	Y	Low
Aljomah 2021	Y	Y	Y	Y	Y	Y	Y	Low
Kopscik 2020	Y	Y	Y	Y	Y	Y	Y	Low
Tran 2021	Y	Y	Y	Y	Y	Y	U	Low
Lantos 2020	Y	Y	Y	Y	U	N	U	Moderate
Costa 2021	N	N	Y	N	U	N	Y	High
Senel 2020	N	Y	Y	Y	Y	Y	Y	Low
Kajani 2021	Y	Y	Y	Y	Y	Y	Y	Low
Biswas 2022	Y	U	Y	Y	Y	Y	Y	Low
Lowery 2020	Y	N	Y	Y	Y	U	Y	Moderate
Dinkin 2020	Y	N	Y	Y	Y	N	N	Moderate
Dang 2021	Y	Y	Y	Y	Y	Y	Y	Low
Yamakawa 2022	N	Y	Y	Y	Y	Y	Y	Low
Nishiguchi 2021	Y	Y	Y	Y	U	Y	Y	Low
Abičić 2022	Y	Y	Y	Y	Y	Y	Y	Low
Kim 2022	N	N	U	U	N	N	N	High
Michaelson 2021	Y	Y	Y	Y	Y	Y	Y	Low
Sansen 2021	Y	Y	Y	Y	Y	Y	Y	Low
Siddiqi 2021	Y	Y	Y	Y	Y	Y	Y	Low
